# Supplementary material for: Acoustically manipulating internal structure of disk-in-sphere endoskeletal droplets
Source: Nat Commun. 2022 Feb 21;13:987. doi: 10.1038/s41467-022-28574-4 (PMC8861019; doi:10.1038/s41467-022-28574-4)
Supplement: Supplementary file 15 — Source Data [file 41467_2022_28574_MOESM15_ESM.xlsx]

## Sheet: Figure 3b
Angle (o)	Energy (J)	Energy (J)
	FC/FC	PS/PS
0	-1.95e-15	5.73e-18
1	-1.95e-15	5.72e-18
2	-1.95e-15	5.72e-18
3	-1.95e-15	5.71e-18
4	-1.96e-15	5.7e-18
5	-1.96e-15	5.69e-18
6	-1.96e-15	5.67e-18
7	-1.96e-15	5.65e-18
8	-1.96e-15	5.62e-18
9	-1.96e-15	5.6e-18
10	-1.96e-15	5.57e-18
11	-1.97e-15	5.53e-18
12	-1.97e-15	5.5e-18
13	-1.97e-15	5.46e-18
14	-1.98e-15	5.41e-18
15	-1.98e-15	5.37e-18
16	-1.98e-15	5.32e-18
17	-1.99e-15	5.27e-18
18	-1.99e-15	5.21e-18
19	-1.99e-15	5.15e-18
20	-2e-15	5.09e-18
21	-2e-15	5.03e-18
22	-2.01e-15	4.96e-18
23	-2.01e-15	4.89e-18
24	-2.02e-15	4.82e-18
25	-2.02e-15	4.74e-18
26	-2.03e-15	4.67e-18
27	-2.03e-15	4.59e-18
28	-2.04e-15	4.5e-18
29	-2.04e-15	4.42e-18
30	-2.05e-15	4.33e-18
31	-2.06e-15	4.24e-18
32	-2.06e-15	4.14e-18
33	-2.07e-15	4.05e-18
34	-2.07e-15	3.95e-18
35	-2.08e-15	3.85e-18
36	-2.09e-15	3.75e-18
37	-2.09e-15	3.65e-18
38	-2.1e-15	3.54e-18
39	-2.11e-15	3.43e-18
40	-2.11e-15	3.32e-18
41	-2.12e-15	3.21e-18
42	-2.12e-15	3.1e-18
43	-2.13e-15	2.99e-18
44	-2.14e-15	2.87e-18
45	-2.14e-15	2.76e-18
46	-2.15e-15	2.64e-18
47	-2.16e-15	2.53e-18
48	-2.16e-15	2.41e-18
49	-2.17e-15	2.29e-18
50	-2.18e-15	2.17e-18
51	-2.18e-15	2.05e-18
52	-2.19e-15	1.94e-18
53	-2.2e-15	1.82e-18
54	-2.2e-15	1.7e-18
55	-2.21e-15	1.58e-18
56	-2.22e-15	1.47e-18
57	-2.22e-15	1.35e-18
58	-2.23e-15	1.24e-18
59	-2.23e-15	1.12e-18
60	-2.24e-15	1.01e-18
61	-2.25e-15	9.02e-19
62	-2.25e-15	7.93e-19
63	-2.26e-15	6.86e-19
64	-2.26e-15	5.82e-19
65	-2.27e-15	4.79e-19
66	-2.27e-15	3.79e-19
67	-2.28e-15	2.82e-19
68	-2.28e-15	1.88e-19
69	-2.29e-15	9.6e-20
70	-2.29e-15	7.4e-21
71	-2.29e-15	-7.79e-20
72	-2.3e-15	-1.6e-19
73	-2.3e-15	-2.38e-19
74	-2.31e-15	-3.13e-19
75	-2.31e-15	-3.84e-19
76	-2.31e-15	-4.51e-19
77	-2.32e-15	-5.14e-19
78	-2.32e-15	-5.72e-19
79	-2.32e-15	-6.27e-19
80	-2.32e-15	-6.77e-19
81	-2.33e-15	-7.23e-19
82	-2.33e-15	-7.64e-19
83	-2.33e-15	-8e-19
84	-2.33e-15	-8.32e-19
85	-2.33e-15	-8.59e-19
86	-2.33e-15	-8.81e-19
87	-2.33e-15	-8.98e-19
88	-2.33e-15	-9.1e-19
89	-2.33e-15	-9.18e-19
90	-2.33e-15	-9.2e-19

## Sheet: Figure 4b
Angle	Torque	Torque	Torque
	Disk 1	Disk 2	Disk 3
0	-1.85726e-19	-2.00244e-17	2.02372e-17
15	1.76784e-17	-2.60531e-17	8.36812e-18
30	3.00035e-17	-2.38641e-17	-5.16236e-18
45	3.46824e-17	-1.63839e-17	-1.72592e-17
60	3.0044e-17	-4.26492e-18	-2.43616e-17
75	1.72988e-17	8.5412e-18	-2.5124e-17
90	1.5619e-19	1.91876e-17	-1.92892e-17
105	-1.70609e-17	2.55051e-17	-8.54162e-18
120	-2.9868e-17	2.47009e-17	4.24423e-18
135	-3.46577e-17	1.67778e-17	1.62808e-17
150	-3.00425e-17	4.81935e-18	2.43926e-17
165	-1.68501e-17	-8.24969e-18	2.61777e-17
180	4.22137e-19	-2.06272e-17	2.0261e-17

## Sheet: Figure 5d
Image Frame (30 fps)	Time (s)	Mean intensity	Normalized mean Intensity
1	0.03333	14.58	0.86473
2	0.06667	14.786	0.90184
3	0.1	14.663	0.87968
4	0.13333	15.06	0.95119
5	0.16667	14.871	0.91715
6	0.2	14.897	0.92183
7	0.23333	14.593	0.86707
8	0.26667	15.064	0.95191
9	0.3	14.85	0.91336
10	0.33333	14.622	0.8723
11	0.36667	14.744	0.89427
12	0.4	14.854	0.91409
13	0.43333	14.847	0.91282
14	0.46667	14.596	0.86762
15	0.5	14.553	0.85987
16	0.53333	14.905	0.92327
17	0.56667	14.552	0.85969
18	0.6	14.69	0.88455
19	0.63333	15.217	0.97947
20	0.66667	14.719	0.88977
21	0.7	14.875	0.91787
22	0.73333	14.918	0.92561
23	0.76667	14.935	0.92867
24	0.8	14.858	0.91481
25	0.83333	14.781	0.90094
26	0.86667	14.592	0.86689
27	0.9	14.675	0.88184
28	0.93333	14.66	0.87914
29	0.96667	14.728	0.89139
30	1	14.769	0.89878
31	1.03333	14.363	0.82565
32	1.06667	14.831	0.90994
33	1.1	14.667	0.8804
34	1.13333	14.473	0.84546
35	1.16667	14.458	0.84276
36	1.2	14.695	0.88545
37	1.23333	14.693	0.88509
38	1.26667	14.61	0.87014
39	1.3	14.756	0.89643
40	1.33333	14.566	0.86221
41	1.36667	14.453	0.84186
42	1.4	14.618	0.87158
43	1.43333	14.568	0.86257
44	1.46667	14.565	0.86203
45	1.5	15.015	0.94308
46	1.53333	14.743	0.89409
47	1.56667	14.488	0.84816
48	1.6	14.943	0.93012
49	1.63333	14.716	0.88923
50	1.66667	14.64	0.87554
51	1.7	14.525	0.85483
52	1.73333	14.533	0.85627
53	1.76667	14.798	0.904
54	1.8	14.746	0.89463
55	1.83333	14.635	0.87464
56	1.86667	14.778	0.9004
57	1.9	14.186	0.79377
58	1.93333	14.369	0.82673
59	1.96667	13.984	0.75738
60	2	13.571	0.683
61	2.03333	13.196	0.61545
62	2.06667	13.475	0.66571
63	2.1	12.907	0.5634
64	2.13333	12.607	0.50937
65	2.16667	13.049	0.58898
66	2.2	12.083	0.41499
67	2.23333	12.206	0.43714
68	2.26667	11.784	0.36113
69	2.3	11.488	0.30782
70	2.33333	11.358	0.2844
71	2.36667	11.291	0.27233
72	2.4	11.076	0.23361
73	2.43333	10.915	0.20461
74	2.46667	10.92	0.20551
75	2.5	10.675	0.16138
76	2.53333	10.528	0.13491
77	2.56667	10.508	0.1313
78	2.6	10.671	0.16066
79	2.63333	10.529	0.13509
80	2.66667	10.941	0.20929
81	2.7	10.271	0.08862
82	2.73333	10.341	0.10122
83	2.76667	10.269	0.08826
84	2.8	10.652	0.15724
85	2.83333	10.597	0.14733
86	2.86667	10.428	0.11689
87	2.9	10.404	0.11257
88	2.93333	10.156	0.0679
89	2.96667	10.866	0.19579
90	3	10.222	0.07979
91	3.03333	10.317	0.0969
92	3.06667	10.099	0.05764
93	3.1	10.216	0.07871
94	3.13333	10.032	0.04557
95	3.16667	10.169	0.07024
96	3.2	10.226	0.08051
97	3.23333	10.367	0.10591
98	3.26667	9.95	0.0308
99	3.3	9.964	0.03332
100	3.33333	10.229	0.08105
101	3.36667	10.27	0.08844
102	3.4	10.13	0.06322
103	3.43333	10.033	0.04575
104	3.46667	10.182	0.07259
105	3.5	10.431	0.11744
106	3.53333	10.268	0.08808
107	3.56667	10.208	0.07727
108	3.6	10.305	0.09474
109	3.63333	10.306	0.09492
110	3.66667	10.413	0.11419
111	3.7	10.314	0.09636
112	3.73333	10.168	0.07006
113	3.76667	9.991	0.03818
114	3.8	10.742	0.17345
115	3.83333	10.456	0.12194
116	3.86667	10.108	0.05926
117	3.9	10.17	0.07043
118	3.93333	10.062	0.05097
119	3.96667	10.765	0.17759
120	4	9.852	0.01315
121	4.03333	10.081	0.05439
122	4.06667	9.951	0.03098
123	4.1	10.497	0.12932
124	4.13333	10.172	0.07079
125	4.16667	10.108	0.05926
126	4.2	10.314	0.09636
127	4.23333	10.246	0.08411
128	4.26667	9.883	0.01873
129	4.3	10.063	0.05115
130	4.33333	10.022	0.04377
131	4.36667	10.067	0.05187
132	4.4	9.803	0.00432
133	4.43333	10.334	0.09996
134	4.46667	9.985	0.0371
135	4.5	9.948	0.03044
136	4.53333	10.109	0.05944
137	4.56667	9.832	0.00955
138	4.6	10.585	0.14517
139	4.63333	11.43	0.29737
140	4.66667	12.282	0.45083
141	4.7	13.077	0.59402
142	4.73333	13.633	0.69416
143	4.76667	14.309	0.81592
144	4.8	14.717	0.88941
145	4.83333	14.792	0.90292
146	4.86667	14.804	0.90508
147	4.9	14.829	0.90958
148	4.93333	14.85	0.91336
149	4.96667	14.708	0.88779
150	5	14.908	0.92381
151	5.03333	15.331	1
152	5.06667	15.059	0.95101
153	5.1	14.535	0.85663
154	5.13333	14.522	0.85429
155	5.16667	14.554	0.86005
156	5.2	14.715	0.88905
157	5.23333	14.904	0.92309
158	5.26667	15.029	0.94561
159	5.3	14.974	0.9357
160	5.33333	14.539	0.85735
161	5.36667	14.753	0.89589
162	5.4	14.99	0.93858
163	5.43333	14.892	0.92093
164	5.46667	14.752	0.89571
165	5.5	14.699	0.88617
166	5.53333	14.803	0.9049
167	5.56667	14.634	0.87446
168	5.6	14.9	0.92237
169	5.63333	14.874	0.91769
170	5.66667	14.807	0.90562
171	5.7	14.924	0.92669
172	5.73333	14.748	0.89499
173	5.76667	14.519	0.85375
174	5.8	14.672	0.8813
175	5.83333	14.484	0.84744
176	5.86667	14.466	0.8442
177	5.9	15.12	0.962
178	5.93333	14.542	0.85789
179	5.96667	14.54	0.85753
180	6	14.733	0.89229
181	6.03333	14.604	0.86906
182	6.06667	14.77	0.89896
183	6.1	14.73	0.89175
184	6.13333	14.734	0.89247
185	6.16667	14.655	0.87824
186	6.2	14.841	0.91174
187	6.23333	14.837	0.91102
188	6.26667	14.893	0.92111
189	6.3	14.78	0.90076
190	6.33333	14.902	0.92273
191	6.36667	15.189	0.97442
192	6.4	14.91	0.92417
193	6.43333	15.017	0.94344
194	6.46667	14.797	0.90382
195	6.5	14.529	0.85555
196	6.53333	14.609	0.86996
197	6.56667	14.655	0.87824
198	6.6	15.108	0.95983
199	6.63333	14.924	0.92669
200	6.66667	14.774	0.89968
201	6.7	14.664	0.87986
202	6.73333	14.604	0.86906
203	6.76667	14.492	0.84888
204	6.8	14.599	0.86816
205	6.83333	14.231	0.80187
206	6.86667	14.172	0.79125
207	6.9	13.761	0.71722
208	6.93333	13.381	0.64878
209	6.96667	13.178	0.61221
210	7	12.788	0.54197
211	7.03333	12.626	0.51279
212	7.06667	12.334	0.46019
213	7.1	12.256	0.44615
214	7.13333	12.323	0.45821
215	7.16667	12.387	0.46974
216	7.2	11.938	0.38887
217	7.23333	11.361	0.28494
218	7.26667	11.586	0.32547
219	7.3	11.653	0.33754
220	7.33333	11.53	0.31538
221	7.36667	11.48	0.30638
222	7.4	11.26	0.26675
223	7.43333	11.532	0.31574
224	7.46667	11.097	0.23739
225	7.5	10.685	0.16318
226	7.53333	10.946	0.21019
227	7.56667	10.557	0.14013
228	7.6	10.654	0.1576
229	7.63333	10.344	0.10177
230	7.66667	10.462	0.12302
231	7.7	10.225	0.08033
232	7.73333	10.464	0.12338
233	7.76667	10.28	0.09024
234	7.8	10.297	0.0933
235	7.83333	10.201	0.07601
236	7.86667	10.261	0.08682
237	7.9	9.997	0.03927
238	7.93333	10.186	0.07331
239	7.96667	10.112	0.05998
240	8	10.246	0.08411
241	8.03333	10.045	0.04791
242	8.06667	10.07	0.05241
243	8.1	10.027	0.04467
244	8.13333	10.208	0.07727
245	8.16667	10.107	0.05908
246	8.2	10.269	0.08826
247	8.23333	10.051	0.04899
248	8.26667	10.285	0.09114
249	8.3	10.183	0.07277
250	8.33333	10.135	0.06412
251	8.36667	10.08	0.05421
252	8.4	10.202	0.07619
253	8.43333	10.123	0.06196
254	8.46667	10.057	0.05007
255	8.5	10.424	0.11617
256	8.53333	10.339	0.10086
257	8.56667	10.22	0.07943
258	8.6	10.001	0.03999
259	8.63333	10.204	0.07655
260	8.66667	10.04	0.04701
261	8.7	10.094	0.05674
262	8.73333	10.182	0.07259
263	8.76667	10.302	0.0942
264	8.8	10.184	0.07295
265	8.83333	10.079	0.05403
266	8.86667	10.285	0.09114
267	8.9	10.273	0.08898
268	8.93333	10.221	0.07961
269	8.96667	10.085	0.05512
270	9	10.082	0.05457
271	9.03333	10.092	0.05638
272	9.06667	10.009	0.04143
273	9.1	10.149	0.06664
274	9.13333	10.202	0.07619
275	9.16667	10.13	0.06322
276	9.2	10.355	0.10375
277	9.23333	10.079	0.05403
278	9.26667	10.278	0.08988
279	9.3	10.069	0.05223
280	9.33333	9.893	0.02053
281	9.36667	9.94	0.029
282	9.4	10.117	0.06088
283	9.43333	10.104	0.05854
284	9.46667	10.046	0.04809
285	9.5	10.292	0.0924
286	9.53333	9.908	0.02323
287	9.56667	9.779	0
288	9.6	10.069	0.05223
289	9.63333	10.677	0.16174
290	9.66667	10.068	0.05205
291	9.7	10.39	0.11005
292	9.73333	11.502	0.31034
293	9.76667	11.828	0.36906
294	9.8	12.62	0.51171
295	9.83333	13.389	0.65022
296	9.86667	13.624	0.69254
297	9.9	14.106	0.77936
298	9.93333	14.312	0.81646
299	9.96667	14.196	0.79557
300	10	14.462	0.84348
301	10.0333	14.5	0.85032
302	10.0667	14.867	0.91643
303	10.1	14.599	0.86816
304	10.1333	14.63	0.87374
305	10.1667	14.902	0.92273
306	10.2	14.52	0.85393
307	10.2333	14.467	0.84438
308	10.2667	14.704	0.88707
309	10.3	14.514	0.85285
310	10.3333	14.657	0.8786
311	10.3667	14.825	0.90886
312	10.4	14.719	0.88977
313	10.4333	14.639	0.87536
314	10.4667	14.889	0.92039
315	10.5	14.812	0.90652
316	10.5333	14.74	0.89355
317	10.5667	14.77	0.89896
318	10.6	14.742	0.89391
319	10.6333	14.518	0.85357
320	10.6667	14.438	0.83916
321	10.7	14.622	0.8723
322	10.7333	14.654	0.87806
323	10.7667	14.474	0.84564
324	10.8	15.084	0.95551
325	10.8333	14.658	0.87878
326	10.8667	14.357	0.82457
327	10.9	14.829	0.90958
328	10.9333	14.657	0.8786
329	10.9667	14.729	0.89157
330	11	14.686	0.88383
331	11.0333	14.629	0.87356
332	11.0667	14.632	0.8741
333	11.1	14.675	0.88184
334	11.1333	14.427	0.83718
335	11.1667	14.261	0.80728
336	11.2	14.511	0.85231
337	11.2333	14.292	0.81286
338	11.2667	14.834	0.91048
339	11.3	14.559	0.86095
340	11.3333	14.646	0.87662
341	11.3667	14.375	0.82781
342	11.4	14.421	0.8361
343	11.4333	14.365	0.82601
344	11.4667	14.498	0.84996
345	11.5	14.195	0.79539
346	11.5333	14.453	0.84186
347	11.5667	15.009	0.942
348	11.6	14.42	0.83591
349	11.6333	14.669	0.88076
350	11.6667	14.55	0.85933
351	11.7	14.439	0.83934
352	11.7333	14.402	0.83267
353	11.7667	14.292	0.81286
354	11.8	14.774	0.89968
355	11.8333	14.83	0.90976
356	11.8667	14.774	0.89968
357	11.9	14.788	0.9022
358	11.9333	14.381	0.82889
359	11.9667	14.43	0.83772
360	12	14.196	0.79557
361	12.0333	14.321	0.81808
362	12.0667	14.339	0.82133
363	12.1	14.526	0.85501
364	12.1333	14.457	0.84258

## Sheet: Supplementary Fig 1A
Diameter	Number %	Volume %
1	0.000272804	2.7378e-07
1.02	0.000211052	2.25306e-07
1.03	0.000214852	2.3581e-07
1.04	0.000292941	3.3106e-07
1.06	0.000193094	2.31266e-07
1.07	0.000241641	2.9789e-07
1.09	0.00026178	3.40644e-07
1.1	0.000223844	2.99215e-07
1.12	0.000279977	3.95181e-07
1.13	0.000231532	3.35539e-07
1.15	0.00027767	4.24958e-07
1.16	0.000246279	3.86214e-07
1.18	0.000256837	4.24001e-07
1.19	0.000289781	4.90699e-07
1.21	0.000377864	6.73131e-07
1.23	0.000255004	4.76524e-07
1.24	0.000208324	3.99196e-07
1.26	0.000220458	4.4344e-07
1.28	0.000234144	4.93095e-07
1.29	0.000263563	5.68651e-07
1.31	0.000222623	5.02657e-07
1.33	0.000182031	4.30721e-07
1.35	0.000228711	5.65353e-07
1.37	0.000241376	6.24343e-07
1.38	0.000263588	6.95837e-07
1.4	0.000305208	8.41849e-07
1.42	0.00028196	8.1108e-07
1.44	0.000243233	7.30567e-07
1.46	0.000271112	8.47763e-07
1.48	0.000204824	6.67452e-07
1.5	0.00034479	1.16774e-06
1.52	0.000287533	1.01436e-06
1.54	0.000207246	7.60081e-07
1.56	0.000281793	1.07607e-06
1.58	0.00024144	9.58615e-07
1.61	0.000234178	9.82517e-07
1.63	0.000264533	1.15134e-06
1.65	0.000275962	1.24684e-06
1.67	0.000209512	9.79376e-07
1.7	0.000199351	9.83539e-07
1.72	0.000197153	1.00737e-06
1.74	0.000238822	1.26299e-06
1.77	0.000234675	1.30782e-06
1.79	0.000254612	1.46967e-06
1.81	0.000227674	1.35719e-06
1.84	0.00017552	1.09936e-06
1.86	0.00021569	1.39363e-06
1.89	0.000167152	1.13431e-06
1.91	0.000256239	1.79347e-06
1.94	0.000158559	1.16493e-06
1.97	0.000252317	1.93806e-06
1.99	0.00020115	1.59086e-06
2.02	0.000211202	1.74998e-06
2.05	0.000268126	2.31884e-06
2.08	0.000201871	1.82631e-06
2.1	0.000229692	2.13475e-06
2.13	0.000189247	1.83879e-06
2.16	0.0001907	1.93035e-06
2.19	0.000252242	2.66255e-06
2.22	0.000173	1.90067e-06
2.25	0.000183226	2.09632e-06
2.28	0.000223851	2.66508e-06
2.31	0.000208342	2.57863e-06
2.34	0.000184944	2.37892e-06
2.38	0.000246486	3.33813e-06
2.41	0.000186917	2.62987e-06
2.44	0.000238937	3.48793e-06
2.47	0.000221213	3.35141e-06
2.51	0.000210389	3.34312e-06
2.54	0.000183226	3.01586e-06
2.58	0.000162383	2.79776e-06
2.61	0.000213583	3.81976e-06
2.65	0.000243458	4.5532e-06
2.68	0.000207171	4.0059e-06
2.72	0.000168254	3.40391e-06
2.76	0.000166962	3.5249e-06
2.79	0.000177245	3.8691e-06
2.83	0.000211179	4.80005e-06
2.87	0.000239543	5.69304e-06
2.91	0.000216543	5.36787e-06
2.95	0.000200901	5.18563e-06
2.99	0.000202793	5.43964e-06
3.03	0.000268781	7.51109e-06
3.07	0.000203671	5.92078e-06
3.11	0.000201058	6.07761e-06
3.15	0.000272819	8.57227e-06
3.2	0.000142601	4.6931e-06
3.24	0.000317707	1.08613e-05
3.28	0.000256579	9.09544e-06
3.33	0.000232327	8.6268e-06
3.37	0.000202973	7.81083e-06
3.42	0.000245051	9.84712e-06
3.47	0.000195643	8.21126e-06
3.51	0.000218775	9.50048e-06
3.56	0.000250997	1.13881e-05
3.61	0.000188502	8.90711e-06
3.66	0.000186709	9.20254e-06
3.71	0.000210257	1.07866e-05
3.76	0.00025707	1.37207e-05
3.81	0.000274181	1.52118e-05
3.86	0.000219248	1.26664e-05
3.91	0.00021607	1.2989e-05
3.97	0.00025235	1.58804e-05
4.02	0.000237029	1.54693e-05
4.07	0.000184454	1.24929e-05
4.13	0.000231099	1.63686e-05
4.19	0.000242986	1.79581e-05
4.24	0.000292226	2.24059e-05
4.3	0.000252191	2.01444e-05
4.36	0.00023689	1.97165e-05
4.42	0.000258297	2.23976e-05
4.48	0.000216445	1.95385e-05
4.54	0.000239278	2.25018e-05
4.6	0.000249901	2.44628e-05
4.66	0.000259947	2.64175e-05
4.73	0.000233787	2.48625e-05
4.79	0.000276194	3.05107e-05
4.86	0.000231284	2.66325e-05
4.92	0.000252699	3.01969e-05
4.99	0.000267843	3.34208e-05
5.06	0.000215648	2.80975e-05
5.13	0.000221388	3.00088e-05
5.19	0.00027962	3.92971e-05
5.27	0.000309033	4.53959e-05
5.34	0.000220153	3.36468e-05
5.41	0.000279314	4.4396e-05
5.48	0.000253154	4.18443e-05
5.56	0.000271169	4.68517e-05
5.63	0.000256497	4.59874e-05
5.71	0.000253925	4.75615e-05
5.79	0.000307913	6.00173e-05
5.87	0.000247456	5.02758e-05
5.95	0.000289573	6.12993e-05
6.03	0.000264261	5.81996e-05
6.11	0.000294112	6.73797e-05
6.19	0.000318669	7.59535e-05
6.27	0.000301327	7.45875e-05
6.36	0.000374756	9.68094e-05
6.45	0.000333798	8.99419e-05
6.53	0.000319747	8.95204e-05
6.62	0.000362461	0.00010567
6.71	0.000332936	0.000101067
6.8	0.000401396	0.000126721
6.9	0.000398119	0.000131468
6.99	0.000455831	0.000156445
7.08	0.000389768	0.000138961
7.18	0.000559515	0.000208144
7.28	0.000483111	0.00018718
7.38	0.000566788	0.000228992
7.48	0.00054636	0.000229737
7.58	0.000612746	0.000268276
7.68	0.000728856	0.000331644
7.79	0.0008554	0.000406146
7.89	0.000868537	0.000428651
8	0.00119	0.000611098
8.11	0.00158	0.000847976
8.22	0.00177	0.000985126
8.33	0.0024	0.00139
8.44	0.00368	0.00222
8.56	0.00474	0.00299
8.67	0.00684	0.00448
8.79	0.00962	0.00656
8.91	0.01346	0.00957
9.03	0.01997	0.01477
9.16	0.0282	0.02177
9.28	0.04144	0.03326
9.41	0.0497	0.0416
9.53	0.06659	0.05789
9.66	0.07738	0.07007
9.79	0.09209	0.0868
9.93	0.0846	0.08321
10.06	0.08161	0.08346
10.2	0.07308	0.0779
10.34	0.05487	0.06094
10.48	0.04517	0.05223
10.62	0.03651	0.04393
10.76	0.02611	0.03267
10.91	0.0196	0.02557
11.06	0.01407	0.01912
11.21	0.00979	0.01385
11.36	0.00698	0.01027
11.52	0.00482	0.0074
11.67	0.00337	0.00538
11.83	0.00254	0.00422
11.99	0.00196	0.00339
12.15	0.00166	0.00299
12.32	0.00157	0.00294
12.49	0.00135	0.00264
12.66	0.00126	0.00258
12.83	0.0013	0.00275
13	0.00128	0.00283
13.18	0.00146	0.00335
13.36	0.00145	0.00347
13.54	0.00145	0.00362
13.72	0.00148	0.00383
13.91	0.00175	0.00473
14.1	0.00173	0.00488
14.29	0.00191	0.0056
14.48	0.00202	0.00616
14.68	0.00214	0.00682
14.88	0.00237	0.00785
15.08	0.00238	0.0082
15.29	0.00223	0.008
15.49	0.00196	0.00731
15.71	0.00143	0.00555
15.92	0.00115	0.00467
16.13	0.000785375	0.00331
16.35	0.000487466	0.00214
16.58	0.000350563	0.0016
16.8	0.000211717	0.00101
17.03	0.000140329	0.000696417
17.26	9.9214e-05	0.000513271
17.5	0.000109053	0.000586173
17.73	0.000104532	0.000584141
17.97	6.61624e-05	0.00038524
18.22	8.12493e-05	0.000493762
18.47	6.12771e-05	0.000388049
18.72	5.00134e-05	0.000330382
18.97	6.51247e-05	0.000447019
19.23	6.66351e-05	0.000475934
19.49	4.24246e-05	0.000314623
19.75	2.71057e-05	0.000209501
20.02	3.55491e-05	0.000286119
20.29	2.34727e-05	0.000196559
20.57	1.44816e-05	0.000126433
20.85	1.74345e-05	0.00015833
21.13	5.69812e-06	5.3797e-05
21.42	0	0
21.71	5.49058e-06	5.64974e-05
22.01	0	0
22.3	2.95283e-06	3.26225e-05
22.61	0	0
22.91	0	0
23.23	3.08539e-06	3.91302e-05
23.54	0	0
23.86	8.57597e-06	0.000117401
24.18	5.83068e-06	8.3159e-05
24.51	5.69812e-06	8.39634e-05
24.85	0	0
25.18	2.95283e-06	4.69646e-05
25.53	3.08539e-06	5.19418e-05
25.87	2.95283e-06	5.09322e-05
26.22	2.95283e-06	5.30275e-05
26.58	0	0
26.94	0	0
27.31	0	0
27.68	0	0
28.05	0	0
28.43	0	0
28.82	0	0
29.21	0	0
29.61	0	0
30.01	0	0
30.42	0	0
30.83	0	0
31.25	0	0
31.68	0	0
32.11	0	0
32.54	0	0
32.98	0	0
33.43	0	0
33.89	0	0
34.35	0	0
34.81	0	0
35.29	0	0
35.77	0	0
36.25	0	0
36.74	0	0
37.24	0	0
37.75	0	0
38.26	0	0
38.78	0	0
39.31	0	0
39.84	0	0
40.38	0	0
40.93	0	0
41.49	0	0
42.05	0	0
42.62	0	0
43.2	0	0
43.79	0	0
44.38	0	0
44.99	0	0
45.6	0	0
46.22	0	0
46.84	0	0
47.48	0	0
48.12	0	0
48.78	0	0
49.44	0	0
50.11	0	0
50.79	0	0
51.48	0	0
52.18	0	0
52.89	0	0
53.61	0	0
54.34	0	0
55.08	0	0
55.82	0	0
56.58	0	0
57.35	0	0
58.13	0	0
58.92	0	0
59.72	0	0
60.53	0	0
61.35	0	0
62.19	0	0
63.03	0	0
63.89	0	0
64.76	0	0
65.63	0	0
66.53	0	0
67.43	0	0
68.35	0	0
69.27	0	0
70.22	0	0
71.17	0	0
72.14	0	0
73.12	0	0
74.11	0	0
75.12	0	0
76.14	0	0
77.17	0	0
78.22	0	0
79.28	0	0
80.36	0	0
81.45	0	0
82.56	0	0
83.68	0	0
84.81	0	0
85.96	0	0
87.13	0	0
88.32	0	0
89.52	0	0
90.73	0	0
91.96	0	0
93.21	0	0
94.48	0	0
95.76	0	0
97.06	0	0
98.38	0	0
99.72	0	0

## Sheet: Supplementary Fig 5
	Simulations			Theory				Experimental Observation
Alpha	Theta 1	Theta 2	Theta 3	Theta 1	Theta 2	Theta 3		Alpha	Theta 1	Theta 2	Theta 3
0	90	156	25	90	150	30		0	90	150	33
10	94.1	166.3	40	100	160	40		15	105	168	46
20	99.3	173.7	56.9	110	170	50		27.5	118	178	58
30	107.6	180	71.9	120	180	60		40	125	185	75
40	122.8	186.8	80	130	190	70		45	130	198	81
50	140	195.4	86	140	200	80		55	150	206	80
60	155.5	205.7	90	150	210	90		60	157	213	90
